# Supplementary material for: Unraveling the Neuroprotective Effect of Natural Bioactive Compounds Involved in the Modulation of Ischemic Stroke by Network Pharmacology
Source: Pharmaceuticals (Basel). 2023 Sep 28;16(10):1376. doi: 10.3390/ph16101376 (PMC10609914; doi:10.3390/ph16101376)
Supplement: Supplementary file 1 [file pharmaceuticals-16-01376-s001.zip]

Archive with 1 entries (1 files):
- pharmaceuticals-2596682-supplementary.pdf
